# Supplementary material for: Associations of volatile organic compounds with accelerated epigenetic aging in the lungs of smokers and electronic cigarette users
Source: Sci Total Environ. Author manuscript; Available in PMC 2026 Jun 30. (PMC13318086; doi:10.1016/j.scitotenv.2025.179792)
Supplement: MMC10 [file NIHMS2176749-supplement-MMC10.xlsx]

## Sheet: Supplementary Table 7
Supplementary Table 7. Spearman correlations between total nicotine (TNE) intakes and metabolites of VOCs
Urinary metabolite	Parent compound	Spearman ρ	p-value
AAMA	Acrylamide	0.5559	0.0001
CNEMA	Acrylonitrile	0.782	0.0001
HEMA	Ethylene oxide	0.4616	0.0004
HPMMA	Crotonaldehyde	0.3683	0.0061
MHBMA1,2	1,3-butadiene	0.612	0.0001
MHBMA3	1,3-butadiene	0.3751	0.0052
MMA	Methylating agent	0.0844	0.5442
PMA	Benzene	0.5642	0.0001
2-HPMA	Propylene oxide	0.2914	0.0325
3-HPMA	Acrolein	0.599	0.0001
N-acetyl-S-(2-carbamoylethyl)-L-cysteine (AAMA), cyanoethylmercapturic acid (CNEMA), 2-hydroxyethylmercapturic acid (HEMA), 3-hydroxy-1-methylpropylmercapturic acid (HPMMA), 2-hydroxy-3-buten-1-yl-mercapturic acid (MHBMA1,2), 4-hydroxy-2-buten-1-yl-mercapturic acid (MHBMA3), methyl mercapturic acid (MMA), phenyl mercapturic acid (PMA), 2-hydroxypropyl mercapturic acid (2-HPMA), 3-hydroxypropyl me…
