# Supplementary material for: Associations of volatile organic compounds with accelerated epigenetic aging in the lungs of smokers and electronic cigarette users
Source: Sci Total Environ. Author manuscript; Available in PMC 2026 Jun 30. (PMC13318086; doi:10.1016/j.scitotenv.2025.179792)
Supplement: MMC9 [file NIHMS2176749-supplement-MMC9.xlsx]

## Sheet: Supplementary Table 6
Supplementary Table 6. EC device and usage information in EC users
Group	Chronological age	Years of EC use	Nicotine Puffs per day	Nicotine E-liquid (mL) per day	Nicotine concentration	Flavors in the past 3 months	Favorite flavor	Current Flavors	Device Brand	Note	Years of Smoking	Cigarettes per day	Time since last cigarette (days)
EC1	22.2313	4	600	20	3 mg/mL	FRUIT, CANDY OR OTHER SWEETS, VANILLA	CANDY	CANDY	-	EC User Former Smoker			393
EC2	25.7714	2	50	10	3 mg/mL	FRUIT, CANDY OR OTHER SWEETS, VANILLA	VANILLA	VANILLA	JAYBO	EC User Former Smoker	7	8	-
EC3	27.0554	2	100	5	6 mg/mL	MENTHOL OR MINT, FRUIT, CANDY OR OTHER SWEETS, TOBACCO, COFFEE, VANILLA	FRUIT	FRUIT-WATERMELON	SMOK PRO COLOR	EC User Former Smoker	9	20	-
EC4	27.2964	4	200	6	24 mg/mL	CANDY OR OTHER SWEETS, SOME OTHER FLAVOR	SUNSHINE/HUCKLE BERRY	SUNSHINE/HUCKLE BERRY	JAY BO	EC User Former Smoker	-	-	1509
EC5	29.4511	2	80	4	18 mg/mL	FRUIT	FRUIT	FRUIT	UNKNOWN	Ecig User Never Smoker	-	-
EC6	24.063	3	120	10	6 mg/mL	MENTHOL OR MINT	MENTHOL	MENTHOL	INNOKIN CELL	EC User Former Smoker	-	-	737
EC7	30.0671	3	200	10	1.5 mg/mL	FRUIT, TOBACCO, VANILLA	FRUIT	TROPIC THUNDER (FRUIT)	ELEAF	EC User Former Smoker	7	15	240
EC8	26.694	3	200	15	3 mg/mL	SOME OTHER FLAVOR	CEREAL (FRUIT LOOPS)	CEREAL	A 3D PRINT OF KANGERTECH DRIP-BOX 160	EC User Former Smoker	11	15	1005
EC9	26.7953	2	30	5	24 mg/mL	FRUIT, TOBACCO	FRUIT	TOBACCO	KANGER TANK	EC User Former Smoker	10	15	853
EC10	27.9179	3	20	5	3 mg/mL	FRUIT, CANDY OR OTHER SWEETS, VANILLA	CANDY	VANILLA CINNAMON	ELEAF	EC User Former Smoker	6	3	147
EC11	28.6598	4	25	2	6 mg/mL	MENTHOL OR MINT, FRUIT, VANILLA	FRUIT	WATER MELLON	BLUE CIG	EC User Former Smoker	2	2	1245
EC12	28.0301	1	100	9	12 mg/mL	FRUIT, CHOCOLATE, ALCOHOLIC DRINK, CANDY OR OTHER SWEETS, TOBACCO, COFFEE, VANILLA	COFFEE	CHOCOLATE AND COFFEE	SMOK	Ecig User Never Smoker	-	-
-	Data not provided
