# Supplementary material for: Associations of volatile organic compounds with accelerated epigenetic aging in the lungs of smokers and electronic cigarette users
Source: Sci Total Environ. Author manuscript; Available in PMC 2026 Jun 30. (PMC13318086; doi:10.1016/j.scitotenv.2025.179792)
Supplement: MMC6 [file NIHMS2176749-supplement-MMC6.xlsx]

## Sheet: Supplementary Table 3
Supplementary Table 3. Main effect, interaction effect, and within-group comparison of the associations between TNE-adjusted VOCs and mAge and mAA estimates
Metabolite	Parent compound	Main effect (mAge), mAge								Interaction (smoking x biomarker), mAge								Within group - Pheno-mAge
																		SM		EC
		β, Pheno	FDR, Pheno	β, Horvath	FDR, Horvath	β, Grim	FDR, Grim	β, TL	FDR, TL	β, Pheno	FDR, Pheno	β, Horvath	FDR, Horvath	β, Grim	FDR, Grim	β, TL	FDR, TL	β	FDR	β	FDR
AAMA	Acrylamide	6.40804	0.675398	2.37018	0.93184	-3.1472	0.838899	-0.019969	0.986786	0.229	0.751304	0.533	0.91661	0.218	0.751304	0.81	0.95772	-	-	-	-
CNEMA	Acrylonitrile	18.7119	0.000704842	5.29746	0.91661	5.91118	0.710244	-0.270776	0.751304	4.4e-05	0.00100571	0.425	0.89083	0.233	0.751304	0.182	0.710244	19.3	0.000605566	0.652	0.606813
HEMA	Ethylene oxide	11.4435	0.068544	8.75511	0.710244	3.80465	0.753191	-0.205586	0.753191	0.0124	0.110222	0.134	0.647767	0.434	0.896137	0.247	0.751304	15.3	0.0362623	0.628	0.458842
HPMMA	Crotonaldehyde	4.80416	0.712258	-8.80056	0.4434	-1.44626	0.91661	-0.0616642	0.9241	0.303	0.768	0.244	0.751304	0.54	0.91661	0.648	0.91661	-	-	-	-
MHBMA1,2	1,3 butadiene	0.857005	0.93184	0.0923879	0.994286	0.822813	0.91661	-0.000651111	0.995	0.99	0.995	0.921	0.986786	0.828	0.95772	0.861	0.967869	-	-	-	-
MHBMA3	1,3 butadiene	4.60301	0.0675918	1.71844	0.91661	1.58537	0.751304	-0.105184	0.710244	0.0523	0.404903	0.398	0.868364	0.609	0.91661	0.181	0.710244	4.74	0.0743192	0.507	0.862721
MMA	Methylating agent	0.141497	0.994286	-1.02104	0.95772	-3.84921	0.490857	0.0873643	0.91661	0.823	0.95772	0.885	0.974279	0.0606	0.407368	0.607	0.91661	-	-	-	-
PMA	Benzene	-1.06452	0.924199	-5.13787	0.72189	-0.507811	0.95772	0.0141729	0.984	0.529	0.91661	0.265	0.751304	0.6	0.91661	0.857	0.967869	-	-	-	-
2-HPMA	Propylene oxide	2.28948	0.838278	-3.12474	0.838899	-2.28193	0.751304	0.0366373	0.931915	0.617	0.91661	0.679	0.918085	0.181	0.710244	0.767	0.95772	-	-	-	-
3-HPMA	Acrolein	7.15729	0.210857	-3.55325	0.908642	0.387255	0.974279	-0.0616772	0.91661	0.0587	0.407368	0.773	0.95772	0.915	0.986786	0.548	0.91661	-	-	-	-
Metabolite	Parent compound	Main effect (mAA), mAA								Interaction (smoking x biomarker), mAA								Within group - Pheno-mAA
																		SM		EC
		β, Pheno	FDR, Pheno	β, Horvath	FDR, Horvath	β, Grim	FDR, Grim	β, TL	FDR, TL	β, Pheno	FDR, Pheno	β, Horvath	FDR, Horvath	β, Grim	FDR, Grim	β, TL	FDR, TL	β	FDR	β	FDR
AAMA	Acrylamide	6.5878	0.558261	3.34155	0.91661	-2.26395	0.91661	-0.113982	0.91661	0.161	0.677895	0.381	0.838899	0.276	0.751304	0.416	0.875789	-	-	-	-
CNEMA	Acrylonitrile	18.5537	0.000704842	5.14317	0.91661	5.86888	0.684522	-0.260466	0.751304	4.94e-05	0.00107782	0.415	0.875789	0.22	0.751304	0.188	0.71619	19	0.000605566	0.416	0.606813
HEMA	Ethylene oxid	10.2407	0.0558638	8.47002	0.647767	3.30097	0.751304	-0.274603	0.571915	0.0102	0.0941538	0.0892	0.49786	0.452	0.900249	0.085	0.490857	11.4	0.0362623	0.532	0.458842
HPMMA	Crotonaldehyde	4.7206	0.71619	-8.86469	0.409558	-1.46046	0.91661	-0.0551609	0.931989	0.284	0.751304	0.24	0.751304	0.533	0.91661	0.618	0.91661	-	-	-	-
MHBMA1,2	1,3 butadiene	1.12375	0.91661	0.471997	0.977494	0.8988	0.91661	-0.0236814	0.95772	0.879	0.974279	0.813	0.95772	0.861	0.967869	0.657	0.91661	-	-	-	-
MHBMA3	1,3 butadiene	4.40238	0.0884706	1.55452	0.91661	1.52474	0.751304	-0.0933274	0.751304	0.043	0.349831	0.359	0.838278	0.574	0.91661	0.153	0.665946	4.53	0.0743192	0.146	0.877918
MMA	Methylating agent	0.938879	0.93184	0.0223039	0.995	-3.0037	0.647767	0.00750821	0.993464	0.943	0.993464	0.646	0.91661	0.0944	0.514909	0.859	0.967869	-	-	-	-
PMA	Benzene	-1.14656	0.91661	-5.21907	0.710244	-0.534467	0.95772	0.019261	0.972308	0.561	0.91661	0.271	0.751304	0.606	0.91661	0.794	0.95772	-	-	-	-
2-HPMA	Propylene oxide	2.58685	0.751304	-2.63679	0.898723	-2.08167	0.751304	0.0051112	0.994286	0.473	0.91661	0.819	0.95772	0.202	0.740153	0.893	0.977494	-	-	-	-
3-HPMA	Acrolein	7.112	0.210327	-3.59612	0.899749	0.377113	0.974279	-0.0582802	0.922667	0.0515	0.404903	0.789	0.95772	0.921	0.986786	0.512	0.91661	-	-	-	-
TNE, total nicotine equivalents; EC, electronic cigarette; SM, smoker; TL, telomere length
Linear Regression models with independent variables (i.e., chronological age, race, and gender) (mAge ~ VOC + smoking_status + chronological age + race + gender + VOC*smoking status)
(mAA ~ VOC + smoking_status + race + gender + VOC*smoking_status)
N-acetyl-S-(2-carbamoylethyl)-L-cysteine (AAMA), cyanoethylmercapturic acid (CNEMA), 2-hydroxyethylmercapturic acid (HEMA), 3-hydroxy-1-methylpropylmercapturic acid (HPMMA), 2-hydroxy-3-buten-1-yl-mercapturic acid (MHBMA1,2), 4-hydroxy-2-buten-1-yl-mercapturic acid (MHBMA3), methyl mercapturic acid (MMA), phenyl mercapturic acid (PMA), 2-hydroxypropyl mercapturic acid (2-HPMA), 3-hydroxypropyl me…
