# Supplementary material for: Associations of volatile organic compounds with accelerated epigenetic aging in the lungs of smokers and electronic cigarette users
Source: Sci Total Environ. Author manuscript; Available in PMC 2026 Jun 30. (PMC13318086; doi:10.1016/j.scitotenv.2025.179792)
Supplement: MMC7 [file NIHMS2176749-supplement-MMC7.xlsx]

## Sheet: Supplementary Table 4
Supplementary Table 4. The main effect, interaction effect, and within-group comparison of Cr-adjusted VOCs and senescence-related genes in smokers and EC-users
Main effect						Interaction effect					Within group
Gene	Metabolite	Parent compound	β	p-value	FDR	Gene	Metabolite	Parent compound	p-value	FDR	Gene	Metabolite	Parent compound	Group	β	p-value	FDR
TC06003322.hg.1_POU5F1	PMA	Benzene	0.573822	2.26e-05	0.0512116	TC11000997.hg.1_LAYN	HPMMA	Crotonaldehyde	4.5e-05	0.10197	TC06003322.hg.1_POU5F1	PMA	Benzene	SM	0.568	0.000449812	0.000899624
TC11000997.hg.1_LAYN	HPMMA	Crotonaldehyde	-0.589729	0.000274	0.310442	TC06003322.hg.1_POU5F1	PMA	Benzene	0.000108	0.122364	TC06003322.hg.1_POU5F1	PMA	Benzene	EC	-0.0767	0.485432	0.485432
TC07003049.hg.1_ABCB1	PMA	Benzene	0.217252	0.0282	0.410919	TC07003049.hg.1_ABCB1	PMA	Benzene	0.00855	0.410919	-	-	-	-	-	-	-
TC12003212.hg.1_ALDH2	PMA	Benzene	-0.233304	0.059	0.410919	TC0x001036.hg.1_AKAP4	PMA	Benzene	0.0465	0.410919	-	-	-	-	-	-	-
TC19000023.hg.1_ARID3A	PMA	Benzene	0.151078	0.0383	0.410919	TC17000124.hg.1_ALOX15B	PMA	Benzene	0.0558	0.410919	-	-	-	-	-	-	-
TC08001015.hg.1_ASAH1	PMA	Benzene	-0.318811	0.0178	0.410919	TC19000023.hg.1_ARID3A	PMA	Benzene	0.0613	0.410919	-	-	-	-	-	-	-
TC08001942.hg.1_ASPH	PMA	Benzene	0.291784	0.0422	0.410919	TC08001015.hg.1_ASAH1	PMA	Benzene	0.0199	0.410919	-	-	-	-	-	-	-
TC05001694.hg.1_ATG12	PMA	Benzene	-0.156933	0.0562	0.410919	TC08001942.hg.1_ASPH	PMA	Benzene	0.0196	0.410919	-	-	-	-	-	-	-
TC05003192.hg.1_ATG12	PMA	Benzene	-0.268795	0.06	0.410919	TC01001414.hg.1_ATF6	PMA	Benzene	0.0542	0.410919	-	-	-	-	-	-	-
TC02001415.hg.1_ATG16L1	PMA	Benzene	-0.10246	0.0484	0.410919	TC01004799.hg.1_ATF6	PMA	Benzene	0.0464	0.410919	-	-	-	-	-	-	-
Cr, Creatinine; EC, electronic cigarette; SM, smoker
Linear Regression models with independent variables (ie., chronological age, race, and gender) (gene ~ VOC + smoking_status + chronological age + race + gender + VOC*smoking status)
3-hydroxy-1-methylpropylmercapturic acid (HPMMA), phenyl mercapturic acid (PMA)
