# Supplementary material for: Associations of volatile organic compounds with accelerated epigenetic aging in the lungs of smokers and electronic cigarette users
Source: Sci Total Environ. Author manuscript; Available in PMC 2026 Jun 30. (PMC13318086; doi:10.1016/j.scitotenv.2025.179792)
Supplement: MMC8 [file NIHMS2176749-supplement-MMC8.xlsx]

## Sheet: Supplementary Table 5
Supplementary Table 5. The main effect, interaction effect, and within-group comparison of TNE-adjusted VOCs and senescence-related genes in smokers and EC-users
Main effect						Interaction effect					Within group
Gene	Metabolite	Parent compound	β	p-value	FDR	Gene	Metabolite	Parent compound	p-value	FDR	Gene	Metabolite	Parent compound	Group	β	p-value	FDR
TC12002948.hg.1_IFNG	MMA	Methylating agent	1.541	0.001	0.089	TC12002948.hg.1_IFNG	MMA	Methylating agent	0.0001	0.083	TC12002948.hg.1_IFNG	MMA	Methylating agent	SM	1.52	0.0142939	0.0571755
	2HPMA	Propylene oxide	1.346	0.001	0.06		2HPMA	Propylene oxide	0.0001	0.06				EC	-0.157	0.294474	0.294474
	AAMA	Acrylamide	2.795	0.0001	0.006		AAMA	Acrylamide	0.0001	0.004		2HPMA	Propylene oxide	SM	1.92	2.4637e-05	0.000147822
TC12001696.hg.1_IFNG	2HPMA	Propylene oxide	0.861	0.001	0.077	TC12001696.hg.1_IFNG	2HPMA	Propylene oxide	0.001	0.08				EC	-0.284	0.118822	0.142586
TC02002624.hg.1_STAT1	AAMA	Acrylamide	2.319	0.001	0.083		AAMA	Acrylamide	0.001	0.089		AAMA	Acrylamide	SM	3.11	6.71385e-05	0.000537108
-	-	-	-	-	-	TC02002624.hg.1_STAT1	MMA	Methylating agent	0.001	0.085				EC	-0.35	0.115948	0.132511
-	-	-	-	-	-		2HPMA	Propylene oxide	0.001	0.077	TC12001696.hg.1_IFNG	2HPMA	Propylene oxide	SM	1.15	0.000759366	0.0022781
-	-	-	-	-	-		AAMA	Acrylamide	0.0001	0.038				EC	-0.123	0.365545	0.365545
-	-	-	-	-	-	TC05001767.hg.1_IRF1	AAMA	Acrylamide	0.001	0.083		AAMA	Acrylamide	SM	1.76	0.00337688	0.00901921
-	-	-	-	-	-									EC	-0.157	0.340778	0.340778
-	-	-	-	-	-	-	-	-	-	-	TC02002624.hg.1_STAT1	MMA	Methylating agent	SM	1.18	0.0288087	0.0576174
-	-	-	-	-	-	-	-	-	-	-				EC	-0.357	0.064513	0.0860173
-	-	-	-	-	-	-	-	-	-	-		2HPMA	Propylene oxide	SM	1.38	0.00497364	0.00994729
-	-	-	-	-	-	-	-	-	-	-				EC	-0.547	0.0163997	0.0245996
-	-	-	-	-	-	-	-	-	-	-		AAMA	Acrylamide	SM	2.31	0.0033822	0.00901921
-	-	-	-	-	-	-	-	-	-	-				EC	-0.555	0.0670154	0.0893539
-	-	-	-	-	-	-	-	-	-	-	TC05001767.hg.1_IRF1	AAMA	Acrylamide	SM	0.675	0.0446019	0.071363
-	-	-	-	-	-	-	-	-	-	-				EC	-0.262	0.0171352	0.0342705
TNE, total nicotine intake; EC, electronic cigarette; SM, smoker
Linear Regression models with independent variables (ie., chronological age, race, and gender) (gene ~ VOC + smoking_status + chronological age + race + gender + VOC*smoking status)
N-acetyl-S-(2-carbamoylethyl)-L-cysteine (AAMA), methyl mercapturic acid (MMA), 2-hydroxypropyl mercapturic acid (2-HPMA)
