# Supplementary material for: Associations of volatile organic compounds with accelerated epigenetic aging in the lungs of smokers and electronic cigarette users
Source: Sci Total Environ. Author manuscript; Available in PMC 2026 Jun 30. (PMC13318086; doi:10.1016/j.scitotenv.2025.179792)
Supplement: MMC5 [file NIHMS2176749-supplement-MMC5.xlsx]

## Sheet: Supplementary Table 2
Supplementary Table 2. Main effect and interaction effect of the associations between Cr-adjusted VOCs and mAge and mAA estimates
Metabolite	Parent compound	Main effect (mAge), mAge								Interaction (smoking x biomarker), mAge
		β, Pheno	FDR, Pheno	β, Horvath	FDR, Horvath	β, Grim	FDR, Grim	β, TL	FDR, TL	β, Pheno	FDR, Pheno	β, Horvath	FDR, Horvath	β, Grim	FDR, Grim	β, TL	FDR, TL
AAMA	Acrylamide	3.51952	0.72	7.00819	0.656552	7.79638	0.1856	-0.138904	0.72	-5.27181	0.668718	-1.38396	0.929315	-4.88568	0.58	0.264029	0.656552
CNEMA	Acrylonitrile	4.27937	0.525714	3.50661	0.72	6.34714	0.1512	-0.124657	0.665882	-3.85132	0.656552	-2.49266	0.781639	-5.83831	0.1856	0.212282	0.525714
HEMA	Ethylene oxide	2.70168	0.665882	3.95815	0.665882	4.68867	0.1856	-0.10508	0.668718	-2.00897	0.741818	-4.15848	0.681905	-3.28561	0.525714	0.183802	0.546087
HPMMA	Crotonaldehyde	3.25145	0.72	-3.9737	0.723077	6.4863	0.213333	-0.186439	0.656552	-3.08473	0.80375	-3.53178	0.834118	-11.1394	0.213333	0.390173	0.546087
MHBMA1,2	1,3 butadiene	0.242883	0.933684	0.0320205	0.989	1.9999	0.525714	-0.0241878	0.837714	0.362436	0.933684	2.17347	0.756	-0.855296	0.80375	0.0654034	0.756
MHBMA3	1,3 butadiene	4.29415	0.201333	2.85757	0.665882	3.58792	0.1856	-0.134722	0.525714	-4.48569	0.525714	2.18701	0.80375	-3.90605	0.525714	0.224587	0.525714
MMA	Methylating agent	-1.83442	0.825075	3.03031	0.804923	2.54809	0.741818	0.0522233	0.886761	3.83688	0.723077	-4.91641	0.747143	-1.50212	0.834783	0.0507104	0.907778
PMA	Benzene	-1.3992	0.756	-2.64869	0.72	2.81181	0.525714	-0.038716	0.825075	2.2026	0.723077	5.36504	0.656552	-2.27887	0.668718	0.134183	0.665882
2-HPMA	Propylene oxide	4.34516	0.668718	-3.516	0.756	3.12485	0.681905	-0.0275654	0.933684	-3.27906	0.741818	5.92935	0.72	-3.04518	0.723077	0.0228511	0.938462
3-HPMA	Acrolein	4.39839	0.525714	0.477855	0.938462	5.13652	0.213333	-0.122309	0.668718	-3.85492	0.674	-0.184932	0.988354	-4.97371	0.525714	0.277569	0.525714
Metabolite	Parent compound	Main effect (mAA), mAA								Interaction (smoking x biomarker), mAA
		β, Pheno	FDR, Pheno	β, Horvath	FDR, Horvath	β, Grim	FDR, Grim	β, TL	FDR, TL	β, Pheno	FDR, Pheno	β, Horvath	FDR, Horvath	β, Grim	FDR, Grim	β, TL	FDR, TL
AAMA	Acrylamide	2.96441	0.786154	6.13977	0.752821	7.54454	0.274	-0.0906315	0.87871	-4.64446	0.752821	-0.402541	0.974177	-4.60106	0.752821	0.209475	0.752821
CNEMA	Acrylonitrile	3.0117	0.752821	1.92028	0.87871	5.33978	0.274	-0.0490764	0.87871	-2.80185	0.752821	-1.17938	0.92058	-5.00433	0.315556	0.149711	0.752821
HEMA	Ethylene oxide	2.61773	0.752821	3.82181	0.752821	4.66883	0.274	-0.0970958	0.752821	-1.90851	0.792453	-3.99534	0.752821	-3.26187	0.64	0.174248	0.752821
HPMMA	Crotonaldehyde	1.63103	0.87871	-4.51231	0.752821	5.23685	0.315556	-0.0610023	0.87871	-2.08245	0.882353	-3.19863	0.882353	-10.3665	0.315556	0.312587	0.752821
MHBMA1,2	1,3 butadiene	0.0880588	0.974177	-0.211801	0.974177	1.94068	0.64	-0.00898145	0.974177	0.550254	0.944	2.46925	0.786154	-0.783452	0.87871	0.0469564	0.87871
MHBMA3	1,3 butadiene	3.54701	0.315556	1.69764	0.786154	3.21661	0.274	-0.0939122	0.752821	-4.8638	0.64	1.6	0.882353	-4.09396	0.601455	0.245239	0.601455
MMA	Methylating agent	-1.48039	0.882353	3.48064	0.87871	2.57009	0.786154	0.0222148	0.974177	3.38657	0.786154	-5.4892	0.786154	-1.53011	0.882353	0.0888786	0.87873
PMA	Benzene	-1.77568	0.786154	-3.37319	0.752821	2.42173	0.752821	-0.00294654	0.975	2.36137	0.786154	5.67059	0.752821	-2.11436	0.752821	0.119097	0.752821
2-HPMA	Propylene oxide	3.84429	0.752821	-4.16448	0.786154	3.01612	0.752821	0.00876433	0.974177	-3.36763	0.786154	5.81468	0.786154	-3.0644	0.786154	0.0292754	0.974177
3-HPMA	Acrolein	3.18853	0.752821	-0.624799	0.974177	4.40098	0.315556	-0.0483767	0.87871	-2.98061	0.786154	0.611904	0.974177	-4.44217	0.709333	0.224141	0.752821
Cr, Creatinine; TL, telomere length
Linear Regression models with independent variables (i.e., chronological age, race, and gender) (mAge ~ VOC + smoking_status + chronological age + race + gender + VOC*smoking status)
(mAA ~ VOC + smoking_status + race + gender + VOC*smoking_status)
N-acetyl-S-(2-carbamoylethyl)-L-cysteine (AAMA), cyanoethylmercapturic acid (CNEMA), 2-hydroxyethylmercapturic acid (HEMA), 3-hydroxy-1-methylpropylmercapturic acid (HPMMA), 2-hydroxy-3-buten-1-yl-mercapturic acid (MHBMA1,2), 4-hydroxy-2-buten-1-yl-mercapturic acid (MHBMA3), methyl mercapturic acid (MMA), phenyl mercapturic acid (PMA), 2-hydroxypropyl mercapturic acid (2-HPMA), 3-hydroxypropyl me…
