# Supplementary material for: Associations of volatile organic compounds with accelerated epigenetic aging in the lungs of smokers and electronic cigarette users
Source: Sci Total Environ. Author manuscript; Available in PMC 2026 Jun 30. (PMC13318086; doi:10.1016/j.scitotenv.2025.179792)
Supplement: MMC4 [file NIHMS2176749-supplement-MMC4.xlsx]

## Sheet: Supplementary Table 1
Supplementary Table 1. List of urinary VOC metabolites measured
Supplementary Table 1. List of urinary VOC metabolites measured
Abbreviation	Urinary metabolite	Parent compound
AAMA	N-acetyl-S-(2-carbamoylethyl)-L-cysteine	Acrylamide
CNEMA	Cyanoethylmercapturic acid	Acrylonitrile
HEMA	2-Hydroxyethylmercapturic Acid	Ethylene Oxide
HPMMA	3-hydroxy-1-methylpropylmercapturic acid	Crotonaldehyde
MHBMA1,2	2-Hydroxy-3-buten-1-yl-mercapturic acid	1,3-Butadiene
MHBMA3	4-Hydroxy-2-buten-1-yl-mercapturic acid	1,3-Butadiene
MMA	Methylmercapturic acid	Methylating Agent
PMA	Phenylmercapturic acid	Benzene
2-HPMA	2-Hydroxypropylmercapturic acid	Propylene Oxide
3-HPMA	3-Hydroxypropylmercapturic acid	Acrolein
